# Supplementary material for: Burden of Hypertensive Heart Disease in Iran during 1990–2017: Findings from the Global Burden of Disease study 2017
Source: PLoS One. 2021 Sep 22;16(9):e0257617. doi: 10.1371/journal.pone.0257617 (PMC8457465; doi:10.1371/journal.pone.0257617)
Supplement: S1 Data — (XLSX) [file pone.0257617.s001.xlsx]

## Sheet: s1
	prevalence of HHD in men and women in Iran in 1990 and 2017
	Male
		1990		2017
	age	Number	Rate (per 100,000)	Number	Rate (per 100,000)	%∆(Number)		%∆(Rate)
	25-29	711	31.3	1332	32.6	87.2		4.1
		(478 to 1,018)	(21.1 to 44.9)	(899 to 1,883)	(22.0 to 46.0)
	30-34	962	53.1	2463	55	155.7		3.5
		(679 to 1,290)	(37.5 to 71.2)	(1,732 to 3,318)	(38.7 to 74.2)
	35-39	812	57.7	2377	60.7	192.4		5.1
		(542 to 1,123)	(38.5 to 79.8)	(1,592 to 3,294)	(40.6 to 84.1)
	40-44	885	80.3	2546	85.5	187.4		6.4
		(614 to 1,206)	(55.78 to 109.4)	(1,775 to 3,504)	(59.6 to 117.6)
	45-49	1526	184.2	5042	194.7	230.2		5.7
		(1,150 to 1,996)	(138.8 to 240.8)	(3,766 to 6,626)	(145.4 to 255.9)
	50-54	2555	311.4	6826	328.7	167.1		5.5
		(1,872 to 3,366)	(228.2 to 410.2)	(5,016 to 8,964)	(241.5 to 431.7)
	55-59	3603	442.7	8136	470.1	125.8		6.1
		(2,531 to 4,830)	(311.0 to 593.6)	(5,691 to 10,853)	(328.9 to 627.1)
	60-64	4639	706.7	10038	744.9	116.3		5.4
		(3,371 to 6,133)	(513.6 to 934.4)	(7,221 to 13,352)	(535.8 to 990.8)
	65-69	6246	1255.1	11459	1319.1	83.4		5
		(4,608 to 8,159)	(926.0 to 1,639.6)	(8,342 to 15,159)	(960.3 to 1,745.0)
	70-74	6096	1922	12138	2032.2	99.1		5.7
		(4,424 to 8,150)	(1,395.0 to 2,569.7)	(8,643 to 16,226)	(1447.1 to 2,716.6)
	75-79	2629	2716.6	13166	2903.2	400.6		6.8
		(1,888 to 3,528)	(1,951.0 to 3,645.0)	(9,394 to 17,586)	(2,071.4 to 3,877.8)
	≥80	3391.1	4461.6	26222	4526.8	637.2		1.4
		(2,599.7 to 4,352.9)	(3,420.3 to 5,726.9)	(20,200 to 33,836)	(3,487.3 to 5,841.4)
	All Ages	34357.2	116.5	102099	244.9	197.1		110.2
		(28,687.3 to 40,495.7)	(97.3to 137.3)	(85,783 to 119,426)	(205.8 to 286.5)
	Age-Standardized	-	291.6	-	309.9	-		6.2
			(245.4 to 344.8)		(258.8 to 365.2)
	Female
		1990		2017
	age	Number	Rate (per 100,00000)	Number	Rate (per 100,00000)	%∆(Number)	%∆(Rate)
	25-29	1074	48.2	1965	49.4	82.9	2.4
		(752 to 1,470)	(33.8 to 66.1)	(1,375 to 2,720)	(34.6 to 68.4)
	30-34	1406	78.1	3510	80.1	149.6	2.5
		(1,019 to 1,834)	(56.6 to 101.9)	(2,523 to 4,617)	(57.5 to 105.3)
	35-39	1216	86.7	3404	89.8	179.8	3.5
		(840 to 1,639)	(59.9 to 116.9)	(2,348 to 4,599)	(62.0 to 121.3)
	40-44	1355	124.5	3761	131	177.5	5.2
		(966 to 1,793)	(88.8 to 164.8)	(2,694 to 4,960)	(93.8 to 172.7)
	45-49	2536	309.7	8119	328.8	220.1	6.1
		(1,982 to 3,215)	(242.1 to 392.6)	(6,402 to 10,208)	(259.3 to 413.4)
	50-54	4128	545.3	11940	581.1	189.2	6.5
		(3,166 to 5,226)	(418.2 to 690.3)	(9,242 to 15,054)	(449.7 to 732.6)
	55-59	5530	789	14603.2	844	164	6.9
		(4,139 to 7,087)	(590.6 to 1,011.3)	(10,934 to 18,775)	(632.0 to 1,085.2)
	60-64	7006	1262.4	18502	1344.9	164	6.5
		(5,361 to 8,818)	(966.1 to 1,589.0)	(14,223 to 23,255)	(1,033.8 to 1,690.4)
	65-69	9245	2233.8	22934	2384.2	148	6.7
		(7,081 to 11,569)	(1,710.8 to 2,795.3)	(17,800 to 28,783)	(1,850.5 to 2,992.3)
	70-74	8872	3368.7	23126	3621.8	160.6	7.5
		(6,679 to 11,349)	(2,536.0 to 4,609.3)	(17,415 to 29,675)	(2,727,4 to 4,647.4)
	75-79	5033	4588.9	22235	4979.6	341.7	8.5
		(3,702 to 6,619)	(3,375.4 to 6,033.8)	(16,409 to 28,816)	(3,674.9 to 6,453.4)
	≥80	7515	7091.2	39871	7360.8	430.5	3.8
		(6,005 to 9,438)	(5,666.7 to 8,906.1)	(31,786 to 50,262)	(5,868.1 to 9,279.1)
	All Ages	55422	195.2	174541	430.9	214.9	120.7
		(47,287 to 63,820)	(166.6 to 1224.8)	(148,810 to 201,677)	(367.4 to 497.9)
	Age-Standardized	-	494.4	-	530.3	-	7.2
			(419.1 to 575.0)		(452.0 to 617.2)

## Sheet: s2
Death number and rate of HHD by age and sex in 1990 and 2017 in Iran
Number of Deaths				Rate of Death (per 100,000) [95% UI]
age	1990	2017	%∆	1990	2017	%∆
			(1990-2017)			(1990-2017)
Male
25-29	5	19	233.3	0.25	0.47	88
	(3 to 13)	(15 to 22)		(0.15 to 0.58)	(0.39 to 0.55)
30-34	9	36	284.2	0.52	0.82	57.6
	(5 to 20)	(31 to 42)		(0.31 to 1.15)	(0.7 to 0.94)
35-39	14	59	304	1.05	1.52	44.7
	(9 to 31)	(50 to 69)		(0.65 to 2.23)	(1.30 to 1.78)
40-44	28	101	253.6	2.61	3.41	30.6
	(18 to 57)	(84 to 117)		(5.10 to 5.19)	(2.83 to 3.96)
45-49	42	180	327.7	5.1	6.97	36.6
	(25to 81)	(137 to 204)		(3.0 to 9.8)	(5.33to 7.89)
50-54	92	309	235.1	11.2	14.92	33.2
	(65 to 167)	(242 to 347)		(7.9 to 20.4)	(11.70 to 16.74)
55-59	170	498	193.1	20.9	28.8	37.7
	(124.9 to 292.3)	(242.9 to 347.5)		(15.3 to 35.9)	(22.27 to 31.73)
60-64	228	633	177.7	34.7	47	35.4
	(168.6 to 394.2)	(489.4 to 696.5)		(25.6 to 60.0)	(36.32 to 51.68)
65-69	275	649	135.5	55.3	74.7	35
	(203 to 476)	(510 to 712)		(40.9 to 95.6)	(58.7 to 81.9)
70-74	297	774	160.1	93.9	129.6	38.3
	(223 to 502)	(601 to 855)		(70.5 to 158.5)	(100.6 to 143.1)
75-79	169	1079	536.6	175.2	238	35.8
	(127 to 278)	(850 to 1180)		(132.1 to 287.6)	(187.4 to 260.2)
≥80	315	3921	1142	415.4	676.9	62.9
	(246 to 507)	(2,914 to 4,211)		(323.8 to 667.9)	(503.0 to 727.1)
All Ages	1660	8281	398.6	5.63	19.8	251.6
	(1,246 to 2,818)	(6,387 to 8,852)		(4.23to 9.56)	(15.3 to 21.2)
Age-standardized	-	-	-	17.3	27.7	60.1
				(13.2 to 28.7)	(21.2 to 29.6)
Female
25-29 years	13	18	38.5	0.61	0.47	-22.9
	(8 to 25)	(15 to 23)		(0.37 to 1.14)	(0.40 to 0.58)
30-34	17	30	77	0.97	0.7	-27.8
	(10 to 32)	(26 to 37)		(0.60 to 1.83)	(0.60 to 0.86)
35-39	22	40	83.7	1.58	1.07	-32.2
	(14 to 37)	(35 to 50)		(1.04 to 2.70)	(0.93 to 1.32)
40-44	33	57	71.4	3.09	2.01	-34.9
	(22 to 59)	(49 to 71)		(2.04 to 5.45)	(1.74 to 2.48)
45-49	52	104	99.6	6.37	4.21	-33.9
	(34 to 90)	(92 to 131)		(4.21 to 11.03)	(3.73 to 5.31)
50-54	94	183	95.2	12.44	8.94	-28.1
	(63 to 158)	(162 to 221)		(8.43 to 20.94)	(7.89 to 10.76)
55-59	164	321	95.6	23.48	18.6	-20.7
	(111 to 268)	(285 to 384)		(15.87 to 38.24)	(16.5 to 22.24)
60-64	228	517	126.2	41.22	37.6	-8.7
	(154 to 374)	(430.4 to 610)		(27.83 to 67.43)	(31.29 to 44.37)
65-69	298	662	121.9	72.09	68.83	-4.5
	(198 to 490)	(558 to 1,369)		(47.8 to 118.6)	(58.01 to 77.55)
70-74	356	882	141.5	135.3	138.2	2.1
	(241 to 578)	(703 to 991)		(91.8 to 219.8)	(110.1 to 155.2)
75-79	276	1252	353.2	251.8	280.4	11.3
	(186 to 447)	(1009 to 1379)		(170.4 to 408.1)	(226.0 to 308.89)
≥80	730	4772	553.2	689.2	881	27.8
	(562 to 1109)	(3511 to 5252)		(531.0 to 1,046.8)	(648.2 to 969.6)
All Ages	2304	8859	284.4	8.12	21.88	169.4
	(1,638 to 3,645)	(6,857.5 to 9,969)		(5.77 to 12.84)	(16.9 to 23.94)
Age-standardized	-	-	-	25.85	31.48	21.7
				(18.74 to 40.3)	(24.21 to 34.41)
All Ages (both sexes)	3965	17141	3321	6.85	20.86	204.5
				(5.00 to 10.89)	(16.81 to 22.07)
Age-standardized (both sexes)	-	-	-	21.99	29.53	34.2
				(16.44 to 34.29)	(23.71 to 31.28)

## Sheet: s3
DALY number and rate of HHD by age in men in 1990 and 2017 in Iran
Men
	1990		2017
Age	DALY	Rate (per 100,000)	DALY	Rate (per 100,000)	%∆(Number)	%∆(Rate)
25-29	410	18.1	1278	31.2	213.6	72.3
	(259 to 863)	(11.4 to 38.0)	(1093 to 1495)	(26.7 to 36.6)
30-34	613	33.8	2251	50.3	266.7	48.8
	(394 to 1254)	(21.7 to 69.2)	(1955 to 2596)	(43.7 to 58.0)
35-39	821	58.3	3227	82.4	292.6	41.3
	(539 to 1662)	(38.3 to 118.0)	(2771 to 3744)	(70.7 to 95.6)
40-44	1395	126.5	4874	163.7	250.1	29.4
	(926 to 2703)	(84.0 to 245.2)	(4106 to 5679)	(137.8 to 190.7)
45-49	1862	224.7	7827	302.3	320.3	34.5
	(1154 to 3503)	(139.3 to 422.7)	(6041 to 8821)	(233.3 to 340.7)
50-54	3566	434.6	11788	567.7	230.5	30.6
	(2583 to 6230)	(314.8 to 759.2)	(9316 to 13207)	(448.6 to 636.0)
55-59	5670	696.8	16388	947	188.9	35.9
	(4253 to 9540)	(522.7 to 1,172.4)	(12743 to 18069)	(736.3 to 1,044.1)
60-64	6531	995	17886	1327.2	173.8	33.7
	(4926 to 10980)	(750.4 to 1,672.8)	(14013 to 19631)	(1,039.8 to 1,456.8)
65-69	6705	1347.5	15509	1785.3	131.3	32.4
	(5064 to 11288)	(1,017.6 to 2,268.5)	(12355 to 16994)	(1,422.2 to 1,956.2)
70-74	5898	1859.6	15010	2513.1	154.4	35.1
	(4541 to 9696)	(1,431.7 to 3,057.2)	(11901 to 16567)	(1,992.6 to 2,773.7)
75-79	2603	2689	16228	3578.4	523.3	33
	(2002 to 4115)	(2,068.2 to 4,251.7)	(12902 to 17756)	(2,844.9 to 3,915.4)
≥80	2651	3489	33429	5771.1	1160	65.4
	(2104 to 4096)	(2,768.9 to 5,389.0)	(25430 to 36142)	(4,390.2 to 6,239.4)
All ages	39463	133.8	146966	352.6	272.4	163.5
	(29,644 to 66,465)	(100.5 to 225.4)	(117,164 to 158,343)	(281.1 to 379.9)
Age-Standardized	-	305.8	-	436.7	-	51.6
		(233.5 to 504.6)		(346.3 to 469.2)

## Sheet: s4
						DALY number and rate of HHD by age in women in 1990 and 2017 in Iran
						Women
							1990		2017
						age	DALY	Rate (per 100,000)	DALY	Rate (per 100,000)	%∆(Number)	%∆(Rate)
						25-29	917	41.2	1312	33	43	-19.9
							(595 to 1641)	(26.7 to 73.8)	(1113 to 1586)	(28.0 to 39.9)
						30-34	1093	60.75	2023	46.1	85.1	-24.1
							(721 to 1936)	(40.0 to 107.5)	(1723 to 2416)	(39.3 to 55.1)
						35-39	1230	87.7	2354	62.1	91.3	-29.1
							(848 to 2025)	(60.4 to 144.4)	(2054 to 2794)	(54.2 to 73.7)
						40-44	1658	152.4	2960	103.1	78.4	-32.3
							(1127 to 2808)	(103.5 to 258.1)	(2595 to 3589)	(90.4 to 125.0)
						45-49	2315	287.2	4950	200.5	113.8	-30.1
							(1618 to 3909)	(197.7 to 477.4)	(4375 to 6011)	(177.2 to 243.4)
						50-54	3757	496.2	7656	372.6	103.7	-24.9
							(3663 to 6087)	(351.7 to 804.0)	(6688 to 9114)	(325.4 to 443.5)
						55-59	5648	805.9	11347	655.8	108.9	-17.3
							(3997 to 8860)	(570.4 to 1,264.2)	(10062.9 to 13143.1)	(581.6 to 759.6)
						60-64	6730	1212.6	15431	1121.7	129.2	-7.4
							(4720 to 10734)	(850.6 to 1,934.2)	(13019 to 17955)	(946.3 to 1,305.1)
						65-69	7440	1797.4	16695	1735.6	124.3	-3.4
							(5199 to 11681)	(1,256.3 to 2,822.3)	(14,397 to 18,820)	(4,496.7 to 1,956.5)
						70-74	7162	2719.4	17794	2786.8	148.4	2.4
							(5040 to 11313)	(1,913.9 to 4,295.3)	(14,568 to 19,939)	(2,281.5 to 3,122.6)
						75-79	4287	3908.5	19326	4328.2	350.7	13.5
							(3017 to 6717)	(2,751.1 to 6,123.3)	(15,990 to 21,294)	(3,581.1 to 4,769.0)
						≥80	6136	5790.3	40729	7519.2	563.7	29.8
							(4835 to 8962)	(4,562.1 to 8,456.5)	(31,049 to 44,918)	(5,732.0 to 8,292.4)
						All Ages	49568	174.6	143699	354.8	189.9	103.2
							(35,145 to 77,129)	(123.8 to 271.7)	(120,295 to 157,443)	(297.0 to 388.7)
						Age-Standardized	-	429.4	-	448.7	-	4.4
								(311.5 to 663.2)		(370.9 to 490.3)

## Sheet: s5
Prevalence, death and DALY rate per 100,000 (age-standardized) for both sexes
	Prevalence			Death			DALY
Region	1990	2017	%∆	1990	2017	%∆	1990	2017	%∆
Iran	394	420.3	6.5	21.99	29.53	34.2	369.99	442.27	19.53
	(332.7 to 459.1)	(356.0 to 489.7)		(16.44 to 34.29)	(23.71 to 31.28)		(277.33 to 575.35)	(373.04 to 469.65)
UMICs	231.2	266.3	15	23.25	15.54	-33.16	385.19	239.17	-37.9
	(193.2 to 272.5)	(224.1 to 312.0)		(17.96 to 25.33)	(10.97 to 16.84)		(292.71 to 418.25)	(179.56 to 259.26)
Global	202.8	217.8	7.3	15.22	12.28	-19.31	275.59	209.42	-24
	(170.3to 239.7)	(184.1 to 254.1)		(11.94 to 16.52)	(8.98 to 13.20)		(218.07 to 298.19)	(160.54 to 226.28)

## Sheet: s6
Death and DALYs percentage of HHD in all ages and both sexes in 1990 and 2017 in Iran, UMICs and globally for all causes
All ages and both sexes	Iran			UMICs			Global
	1990	2017	%∆	1990	2017	%∆	1990	2017	%∆
Death [95% UI]	1.24	4.51	263.7	1.95	2.38	22	1.16	1.65	42.2
	(0.9 to 1.97)	(3.6 to 4.7)		(1.46 to 2.12)	(1.69 to 2.57)		(0.9 to 1.2)	(1.2 to 1.7)
DALYs [95% UI]	0.39	1.43	266.6	0.76	1.03	35.5	0.43	0.66	53.4
	(0.29 to 0.61)	(1.2 to 1.62)		(0.57 to 0.84)	(0.78 to 1.15)		(0.34 to 0.48)	(0.5 to 0.74)
